# Supplementary material for: CdSe/ZnS Quantum Rods (QRs) and Phenyl Boronic Acid BODIPY as Efficient Förster Resonance Energy Transfer (FRET) Donor–Acceptor Pair
Source: Nanomaterials (Basel). 2024 May 3;14(9):794. doi: 10.3390/nano14090794 (PMC11085751; doi:10.3390/nano14090794)
Supplement: Supplementary file 1 [file nanomaterials-14-00794-s001.zip]

Archive with 1 entries (1 files):
- nanomaterials-2915900-supplementary.pdf
